# Supplementary material for: Exploring Professionals’ Perceptions of the Potential of Digital Twins in Homecare—A Focus Group Study in Sweden
Source: Healthcare (Basel). 2026 Jan 23;14(3):289. doi: 10.3390/healthcare14030289 (PMC12896561; doi:10.3390/healthcare14030289)
Supplement: Supplementary file 1 [file healthcare-14-00289-s001.zip]

Archive with 1 entries (1 files):
- Supplementary file- COREQ checklist.pdf
